# Supplementary material for: The Prevalence of Polyketide Synthase-Positive E. coli in Cystic Fibrosis
Source: Microorganisms. 2025 Mar 18;13(3):681. doi: 10.3390/microorganisms13030681 (PMC11944406; doi:10.3390/microorganisms13030681)
Supplement: Supplementary file 1 [file microorganisms-13-00681-s001.zip]

Archive with 1 entries (1 files):
- microorganisms-3477440-supplementary.pdf
